# Supplementary material for: Survey on the Mental Health of Dispensing Pharmacists in the Auvergne-Rhône-Alpes Region (France)
Source: Int J Environ Res Public Health. 2023 Oct 28;20(21):6988. doi: 10.3390/ijerph20216988 (PMC10648574; doi:10.3390/ijerph20216988)
Supplement: Supplementary file 1 [file ijerph-20-06988-s001.zip]

Archive with 1 entries (1 files):
- ijerph-2641157-supplementary.pdf
